# Supplementary material for: Unveiling the Molecular Mechanisms Driving the Capsaicin-Induced Immunomodulatory Effects on PD-L1 Expression in Bladder and Renal Cancer Cell Lines
Source: Cancers (Basel). 2022 May 26;14(11):2644. doi: 10.3390/cancers14112644 (PMC9179445; doi:10.3390/cancers14112644)
Supplement: Supplementary file 1 [file cancers-14-02644-s001.zip]

Archive with 1 entries (1 files):
- cancers-1691984-supplementary.pdf
